# Supplementary material for: Immunogenicity of BNT162b2 Vaccine in Patients with Inflammatory Bowel Disease on Infliximab Combination Therapy: A Multicenter Prospective Study
Source: J Clin Med. 2021 Nov 18;10(22):5362. doi: 10.3390/jcm10225362 (PMC8623980; doi:10.3390/jcm10225362)
Supplement: Supplementary file 1 [file jcm-10-05362-s001.zip]

Archive with 1 entries (1 files):
- jcm-1446489-supplementary.pdf
